# Supplementary material for: Redetermination of dipotassium trichlorido­stannate(II) chloride monohydrate
Source: Acta Crystallogr Sect E Struct Rep Online. 2013 Jan 19;69(Pt 2):i10. doi: 10.1107/S1600536813001372 (PMC3569173; doi:10.1107/S1600536813001372)
Supplement: Supplementary file 1 [file e-69-00i10-sup1.cif]

##############################################################################
#                                                                            #
# This CIF contains the data in a paper accepted for publication in          #
# Acta Crystallographica Section E. It conforms to the requirements of       #
# Notes for Authors for Acta Crystallographica Section E, and has been       #
# peer reviewed under the auspices of the IUCr Commission on Journals.       #
#                                                                            #
# Full details of the Crystallographic Information File format               #
# are given in the paper "The Crystallographic Information File (CIF):       #
# a New Standard Archive File for Crystallography" by S. R. Hall, F. H.      #
# Allen and I. D. Brown [Acta Cryst. (1991), A47, 655-685].                  #
#                                                                            #
# The current version of the core CIF dictionary is obtainable from          #
# ftp://ftp.iucr.org/pub/cif_core.dic.                                       #
#                                                                            #
# Software is freely available for graphical display of the structure(s)     #
# in this CIF. For information consult the CIF software page                 #
# http://www.iucr.org/resources/cif/software.                                #
#                                                                            #
# This file may be used for bona fide research purposes within the           #
# scientific community so long as proper attribution is given to the journal # 
# article from which it was obtained.                                        #
#                                                                            #
##############################################################################
data_I
_audit_creation_method     SHELXL-97
_chemical_name_systematic
;
Dipotassium trichloridostannate(II) chloride monohydrate
;
_chemical_name_common     ?
_chemical_formula_moiety     '2(K +), Cl3 Sn -, Cl -, H2 O'
_chemical_formula_sum     'Cl4 H2 K2 O Sn'
_chemical_formula_iupac     'K2 [Sn Cl3]Cl, H2 O'
_chemical_formula_weight     356.71
_chemical_melting_point     ?
_symmetry_cell_setting     orthorhombic
_symmetry_space_group_name_H-M     'P n m a'
_symmetry_space_group_name_Hall     '-P 2ac 2n'
loop_
    _symmetry_equiv_pos_as_xyz
    'x, y, z'
    'x+1/2, -y+1/2, -z+1/2'
    '-x, y+1/2, -z'
    '-x+1/2, -y, z+1/2'
    '-x, -y, -z'
    '-x-1/2, y-1/2, z-1/2'
    'x, -y-1/2, z'
    'x-1/2, y, -z-1/2'
_cell_length_a     11.9233(9)
_cell_length_b     9.0768(7)
_cell_length_c     8.1737(6)
_cell_angle_alpha     90.00
_cell_angle_beta     90.00
_cell_angle_gamma     90.00
_cell_volume     884.60(12)
_cell_formula_units_Z     4
_cell_measurement_reflns_used     8860
_cell_measurement_theta_min     3.02
_cell_measurement_theta_max     30.07
_cell_measurement_temperature     100(2)
_exptl_crystal_description     needle
_exptl_crystal_colour     colourless
_exptl_crystal_size_max     0.24
_exptl_crystal_size_mid     0.06
_exptl_crystal_size_min     0.04
_exptl_crystal_density_diffrn     2.678
_exptl_crystal_density_meas     ?
_exptl_crystal_density_method     'none'
_exptl_crystal_F_000     664
_exptl_absorpt_coefficient_mu     4.954
_exptl_absorpt_correction_type     multi-scan
_exptl_absorpt_process_details     '(SADABS; Bruker, 2009)'
_exptl_absorpt_correction_T_min     0.3877
_exptl_absorpt_correction_T_max     0.8227
_exptl_special_details     ?
_diffrn_ambient_temperature     100(2)
_diffrn_radiation_type     MoK\a
_diffrn_radiation_wavelength     0.71073
_diffrn_radiation_source     'fine-focus sealed tube'
_diffrn_radiation_monochromator     graphite
_diffrn_measurement_device_type     'Bruker APEXII CCD'
_diffrn_measurement_method     '\f and \w scans'
_diffrn_detector_area_resol_mean     ?
_diffrn_reflns_number     27095
_diffrn_reflns_av_R_equivalents     0.0521
_diffrn_reflns_av_sigmaI/netI     0.0174
_diffrn_reflns_theta_min     3.02
_diffrn_reflns_theta_max     29.99
_diffrn_reflns_theta_full     29.99
_diffrn_measured_fraction_theta_max     1.000
_diffrn_measured_fraction_theta_full     1.000
_diffrn_reflns_limit_h_min     -16
_diffrn_reflns_limit_h_max     16
_diffrn_reflns_limit_k_min     -12
_diffrn_reflns_limit_k_max     12
_diffrn_reflns_limit_l_min     -11
_diffrn_reflns_limit_l_max     11
_refine_special_details
;
Refinement of <i>F</i>^2^ against ALL reflections. The weighted <i>R</i>-factor
<i>wR</i> and goodness of fit <i>S</i> are based on <i>F</i>^2^, conventional
<i>R</i>-factors <i>R</i> are based on <i>F</i>, with <i>F</i> set to zero for
negative <i>F</i>^2^. The threshold expression of <i>F</i>^2^ >
\s(<i>F</i>^2^) is used only for calculating <i>R</i>-factors(gt) <i>etc</i>.
and is not relevant to the choice of reflections for refinement.
<i>R</i>-factors based on <i>F</i>^2^ are statistically about twice as large
as those based on <i>F</i>, and <i>R</i>- factors based on ALL data will be
even larger.
;
_reflns_number_total     1367
_reflns_number_gt     1265
_reflns_threshold_expression     I>2sigma(I)
_refine_ls_structure_factor_coef     Fsqd
_refine_ls_matrix_type     full
_refine_ls_R_factor_all     0.0152
_refine_ls_R_factor_gt     0.0126
_refine_ls_wR_factor_gt     0.0271
_refine_ls_wR_factor_ref     0.0279
_refine_ls_goodness_of_fit_ref     1.116
_refine_ls_restrained_S_all     1.116
_refine_ls_number_reflns     1367
_refine_ls_number_parameters     45
_refine_ls_number_restraints     0
_refine_ls_hydrogen_treatment     constr
_refine_ls_weighting_scheme     calc
_refine_ls_weighting_details
         'calc w=1/[\s^2^(Fo^2^)+(0.0078P)^2^+0.3172P] where P=(Fo^2^+2Fc^2^)/3'
_atom_sites_solution_hydrogens     geom
_atom_sites_solution_primary     direct
_atom_sites_solution_secondary     difmap
_refine_ls_shift/su_max     0.002
_refine_ls_shift/su_mean     0.000
_refine_diff_density_max     0.342
_refine_diff_density_min     -0.482
_refine_ls_extinction_method     'SHELXL97 (Sheldrick, 2008)'
_refine_ls_extinction_coef     0.00216(14)
_refine_ls_extinction_expression
                                  'Fc^*^=kFc[1+0.001xFc^2^\l^3^/sin(2\q)]^-1/4^'
loop_
    _atom_type_symbol
    _atom_type_description
    _atom_type_scat_dispersion_real
    _atom_type_scat_dispersion_imag
    _atom_type_scat_source
    'H' 'H' 0.0000 0.0000
                         'International Tables Vol C Tables 4.2.6.8 and 6.1.1.4'
    'O' 'O' 0.0106 0.0060
                         'International Tables Vol C Tables 4.2.6.8 and 6.1.1.4'
    'Cl' 'Cl' 0.1484 0.1585
                         'International Tables Vol C Tables 4.2.6.8 and 6.1.1.4'
    'K' 'K' 0.2009 0.2494
                         'International Tables Vol C Tables 4.2.6.8 and 6.1.1.4'
    'Sn' 'Sn' -0.6537 1.4246
                         'International Tables Vol C Tables 4.2.6.8 and 6.1.1.4'
_computing_data_collection     'APEX2 (Bruker, 2009)'
_computing_cell_refinement     'SAINT (Bruker, 2009)'
_computing_data_reduction     'SAINT (Bruker, 2009)'
_computing_structure_solution     'SHELXS97 (Sheldrick, 2008)'
_computing_structure_refinement     'SHELXL97 (Sheldrick, 2008)'
_computing_molecular_graphics
;
DIAMOND (Brandenburg, 2006) and <i>Mercury</i> (Macrae <i>et al.</i>,
2008)
;
_computing_publication_material     'SHELXTL (Sheldrick, 2008)'
loop_
    _atom_site_type_symbol
    _atom_site_label
    _atom_site_fract_x
    _atom_site_fract_y
    _atom_site_fract_z
    _atom_site_U_iso_or_equiv
    _atom_site_adp_type
    _atom_site_calc_flag
    _atom_site_refinement_flags
    _atom_site_occupancy
    _atom_site_symmetry_multiplicity
    _atom_site_disorder_assembly
    _atom_site_disorder_group
    Sn Sn1 1.010043(11) 0.7500 -0.009701(14) 0.00860(5) Uani d S 1 2 . .
    Cl Cl1 0.80674(4) 0.7500 0.10649(5) 0.01085(9) Uani d S 1 2 . .
    Cl Cl2 1.05741(3) 0.55307(3) 0.20619(4) 0.01175(7) Uani d . 1 1 . .
    Cl Cl3 0.73496(4) 0.2500 0.10123(5) 0.01180(9) Uani d S 1 2 . .
    K K1 0.81583(3) 0.48246(3) 0.36996(4) 0.01235(7) Uani d . 1 1 . .
    O O1 0.96072(13) 0.2500 0.44548(17) 0.0146(3) Uani d S 1 2 . .
    H H1 1.0397 0.2500 0.4228 0.070(8) Uiso d SR 1 2 . .
    H H2 0.9554 0.2500 0.5627 0.070(8) Uiso d SR 1 2 . .
loop_
    _atom_site_aniso_label
    _atom_site_aniso_U_11
    _atom_site_aniso_U_22
    _atom_site_aniso_U_33
    _atom_site_aniso_U_12
    _atom_site_aniso_U_13
    _atom_site_aniso_U_23
    Sn1 0.00816(8) 0.00788(7) 0.00976(7) 0.000 0.00094(4) 0.000
    Cl1 0.0081(2) 0.01165(19) 0.0128(2) 0.000 0.00042(15) 0.000
    Cl2 0.01092(17) 0.01012(14) 0.01423(15) 0.00051(11) -0.00054(11) 0.00207(11)
    Cl3 0.0123(2) 0.01050(19) 0.0126(2) 0.000 -0.00049(16) 0.000
    K1 0.01198(16) 0.01039(13) 0.01469(14) 0.00027(10) 0.00196(10) -0.00046(10)
    O1 0.0131(8) 0.0174(7) 0.0132(7) 0.000 0.0007(5) 0.000
_geom_special_details
;
All e.s.d.'s (except the e.s.d. in the dihedral angle between two l.s. planes)
are estimated using the full covariance matrix. The cell e.s.d.'s are taken
into account individually in the estimation of e.s.d.'s in distances, angles
and torsion angles; correlations between e.s.d.'s in cell parameters are only
used when they are defined by crystal symmetry. An approximate (isotropic)
treatment of cell e.s.d.'s is used for estimating e.s.d.'s involving l.s.
planes.
;
loop_
    _geom_bond_atom_site_label_1
    _geom_bond_atom_site_label_2
    _geom_bond_site_symmetry_2
    _geom_bond_distance
    _geom_bond_publ_flag
    Sn1 Cl2 . 2.5745(3) yes
    Sn1 Cl2 7_575 2.5745(3) yes
    Sn1 Cl1 . 2.6034(5) yes
    Cl1 K1 4_664 3.2134(5) ?
    Cl1 K1 6_765 3.2134(5) ?
    Cl1 K1 . 3.2475(4) ?
    Cl1 K1 7_575 3.2476(4) ?
    Cl2 K1 8_656 3.2081(5) ?
    Cl2 K1 . 3.2403(5) ?
    Cl3 K1 6_755 3.1364(4) ?
    Cl3 K1 4_664 3.1364(4) ?
    Cl3 K1 . 3.1948(5) ?
    Cl3 K1 7_565 3.1948(5) ?
    K1 O1 . 2.7960(10) ?
    K1 Cl3 6_766 3.1364(4) ?
    K1 Cl2 8_556 3.2081(5) ?
    K1 Cl1 6_756 3.2133(5) ?
    O1 K1 7_565 2.7960(10) ?
    O1 H1 . 0.9600 ?
    O1 H2 . 0.9600 ?
loop_
    _geom_angle_atom_site_label_1
    _geom_angle_atom_site_label_2
    _geom_angle_atom_site_label_3
    _geom_angle_site_symmetry_1
    _geom_angle_site_symmetry_3
    _geom_angle
    _geom_angle_publ_flag
    Cl2 Sn1 Cl2 . 7_575 87.945(16) yes
    Cl2 Sn1 Cl1 . . 87.376(11) yes
    Cl2 Sn1 Cl1 7_575 . 87.376(11) yes
    Sn1 Cl1 K1 . 4_664 101.770(13) ?
    Sn1 Cl1 K1 . 6_765 101.770(13) ?
    K1 Cl1 K1 4_664 6_765 82.088(15) ?
    Sn1 Cl1 K1 . . 102.172(12) ?
    K1 Cl1 K1 4_664 . 85.592(7) ?
    K1 Cl1 K1 6_765 . 154.844(16) ?
    Sn1 Cl1 K1 . 7_575 102.171(12) ?
    K1 Cl1 K1 4_664 7_575 154.844(16) ?
    K1 Cl1 K1 6_765 7_575 85.592(7) ?
    K1 Cl1 K1 . 7_575 96.794(16) ?
    Sn1 Cl2 K1 . 8_656 102.498(12) ?
    Sn1 Cl2 K1 . . 103.031(13) ?
    K1 Cl2 K1 8_656 . 153.434(14) ?
    K1 Cl3 K1 6_755 4_664 101.475(17) ?
    K1 Cl3 K1 6_755 . 169.741(15) ?
    K1 Cl3 K1 4_664 . 87.782(6) ?
    K1 Cl3 K1 6_755 7_565 87.782(7) ?
    K1 Cl3 K1 4_664 7_565 169.741(15) ?
    K1 Cl3 K1 . 7_565 82.669(16) ?
    O1 K1 Cl3 . 6_766 124.79(3) ?
    O1 K1 Cl3 . . 80.79(3) ?
    Cl3 K1 Cl3 6_766 . 150.166(11) ?
    O1 K1 Cl2 . 8_556 141.91(3) ?
    Cl3 K1 Cl2 6_766 8_556 77.105(12) ?
    Cl3 K1 Cl2 . 8_556 73.061(12) ?
    O1 K1 Cl1 . 6_756 69.67(3) ?
    Cl3 K1 Cl1 6_766 6_756 93.324(13) ?
    Cl3 K1 Cl1 . 6_756 80.950(12) ?
    Cl2 K1 Cl1 8_556 6_756 79.112(12) ?
    O1 K1 Cl2 . . 72.01(3) ?
    Cl3 K1 Cl2 6_766 . 105.515(13) ?
    Cl3 K1 Cl2 . . 96.598(13) ?
    Cl2 K1 Cl2 8_556 . 137.232(12) ?
    Cl1 K1 Cl2 6_756 . 141.509(13) ?
    O1 K1 Cl1 . . 137.00(3) ?
    Cl3 K1 Cl1 6_766 . 79.297(12) ?
    Cl3 K1 Cl1 . . 91.597(13) ?
    Cl2 K1 Cl1 8_556 . 71.936(12) ?
    Cl1 K1 Cl1 6_756 . 151.022(11) ?
    Cl2 K1 Cl1 . . 66.909(11) ?
    K1 O1 K1 7_565 . 97.99(5) ?
    K1 O1 H1 7_565 . 124.3 ?
    K1 O1 H1 . . 124.3 ?
    K1 O1 H2 7_565 . 100.3 ?
    K1 O1 H2 . . 100.3 ?
    H1 O1 H2 . . 104.9 ?
loop_
    _geom_hbond_atom_site_label_D
    _geom_hbond_atom_site_label_H
    _geom_hbond_atom_site_label_A
    _geom_hbond_site_symmetry_A
    _geom_hbond_distance_DH
    _geom_hbond_distance_HA
    _geom_hbond_distance_DA
    _geom_hbond_angle_DHA
    O1 H1 Cl3 2 0.96 2.34 3.2920(16) 173.7
    O1 H2 Cl2 5_766 0.96 2.61 3.3687(12) 136.7
    O1 H2 Cl2 3_746 0.96 2.61 3.3687(12) 136.7
data_global
_journal_date_recd_electronic     2012-12-21
_journal_date_accepted     2013-01-14
_journal_name_full     'Acta Crystallographica, Section E'
_journal_year     2013
_journal_volume     69
_journal_issue      2
_journal_page_first     i10
_journal_page_last     i10
_journal_paper_category     QI
_journal_paper_doi     10.1107/S1600536813001372
_journal_coeditor_code     WM2717
_publ_contact_author_name     'Hans Reuter'
_publ_contact_author_address
;
Institut f\"ur Chemie neuer Materialien, Anorganische Chemie II,
Universit\"at Osnabr\"uck,
Barbarastrasse 7
49069 Osnabr\"uck
Germany
;
_publ_contact_author_email     'hreuter@uos.de'
_publ_contact_author_fax     '+49 541 969 3323'
_publ_contact_author_phone     '+49 541 969 2778'
_publ_section_title
;
Redetermination of dipotassium trichloridostannate(II) chloride monohydrate
;
loop_
    _publ_author_name
    _publ_author_footnote
    _publ_author_address
    'Ye, Fei' .
;
Institut f\"ur Chemie neuer Materialien, Anorganische Chemie II,
Universit\"at Osnabr\"uck,
Barbarastrasse 7
49069 Osnabr\"uck
Germany
;
    'Reuter, Hans' .
;
Institut f\"ur Chemie neuer Materialien, Anorganische Chemie II,
Universit\"at Osnabr\"uck,
Barbarastrasse 7
49069 Osnabr\"uck
Germany
;
