# Supplementary material for: Redetermination of dipotassium trichlorido­stannate(II) chloride monohydrate
Source: Acta Crystallogr Sect E Struct Rep Online. 2013 Jan 19;69(Pt 2):i10. doi: 10.1107/S1600536813001372 (PMC3569173; doi:10.1107/S1600536813001372)
Supplement: Supplementary file 2 [file e-69-00i10-Isup2.hkl]

# 
# h,k,l, Fc-squared, Fo-squared, sigma(Fo-squared) and status flag 
# 
data_I
_shelx_title ' HR522_0ma in Pnma' 
_shelx_refln_list_code          4 
_shelx_F_calc_maximum      374.45 
_exptl_crystal_F_000       664.00 
_reflns_d_resolution_high  0.7109 
 
loop_ 
 _symmetry_equiv_pos_as_xyz 
 'x, y, z' 
 'x+1/2, -y+1/2, -z+1/2' 
 '-x, y+1/2, -z' 
 '-x+1/2, -y, z+1/2' 
 '-x, -y, -z' 
 '-x-1/2, y-1/2, z-1/2' 
 'x, -y-1/2, z' 
 'x-1/2, y, -z-1/2' 
 
_cell_length_a    11.9233 
_cell_length_b     9.0768 
_cell_length_c     8.1737 
_cell_angle_alpha  90.000 
_cell_angle_beta   90.000 
_cell_angle_gamma  90.000 
 
_shelx_F_squared_multiplier     1.000 
 
loop_ 
 _refln_index_h 
 _refln_index_k 
 _refln_index_l 
 _refln_F_squared_calc 
 _refln_F_squared_meas 
 _refln_F_squared_sigma 
 _refln_observed_status 
   2   0   0    11599.37     9734.75    507.63 o 
   4   0   0    53872.37    54266.98   1102.43 o 
   6   0   0    22282.62    22168.26    457.57 o 
   8   0   0     2216.89     2235.04     63.04 o 
  10   0   0     4647.11     4442.27    159.03 o 
  12   0   0     2430.08     2593.37    110.62 o 
  14   0   0       35.83      -26.24     42.21 o 
  16   0   0    12181.09    12532.94    697.49 o 
   2   1   0      505.26      514.10      8.05 o 
   4   1   0    21975.59    22364.96    286.02 o 
   6   1   0     1713.93     1812.86     33.55 o 
   8   1   0    11658.74    11615.09    186.99 o 
  10   1   0     1727.62     1646.17     48.53 o 
  12   1   0     2417.69     2403.87    130.86 o 
  14   1   0     1752.07     1785.81     84.50 o 
  16   1   0     2355.43     2543.43    163.94 o 
   0   2   0    12141.01    11917.38    174.69 o 
   2   2   0    13782.77    13395.59    122.46 o 
   4   2   0    45245.65    45695.41    488.36 o 
   6   2   0     6660.76     7015.66     87.24 o 
   8   2   0    42283.19    43953.31    577.10 o 
  10   2   0     8054.50     8106.76    165.71 o 
  12   2   0     3059.49     3204.92     91.48 o 
  14   2   0     3088.48     3049.16    119.81 o 
  16   2   0       92.95      102.51     49.45 o 
   2   3   0     8388.30     8348.28     80.80 o 
   4   3   0     5000.73     5069.30     61.31 o 
   6   3   0     2933.02     2945.95     41.89 o 
   8   3   0     6007.56     6101.11     79.82 o 
  10   3   0     7663.89     7624.07    139.68 o 
  12   3   0     5779.04     5526.76    137.51 o 
  14   3   0     8399.96     9189.89    260.46 o 
  16   3   0     4923.37     4805.75    499.47 o 
   0   4   0   140211.53   132958.80   1722.07 o 
   2   4   0     1960.12     1975.64     22.68 o 
   4   4   0    31344.82    31420.06    347.56 o 
   6   4   0    22219.12    22520.80    289.78 o 
   8   4   0      122.35      140.74      9.51 o 
  10   4   0     8624.64     8445.52    166.28 o 
  12   4   0     3215.03     3029.97     84.35 o 
  14   4   0        3.26      -39.95     26.63 o 
   2   5   0     5578.11     5541.53     56.49 o 
   4   5   0    13341.67    13067.23    144.93 o 
   6   5   0     6875.25     6899.08     89.46 o 
   8   5   0    10254.41    10323.00    146.85 o 
  10   5   0        8.77       18.94     13.08 o 
  12   5   0     1226.36     1164.90     45.95 o 
  14   5   0       55.68       36.19     36.09 o 
   0   6   0    29040.24    28716.39    414.28 o 
   2   6   0    17907.01    18051.45    178.27 o 
   4   6   0    24448.81    24380.06    265.81 o 
   6   6   0     1284.54     1291.78     26.52 o 
   8   6   0     8679.41     8798.73    158.42 o 
  10   6   0      994.09     1023.95     41.14 o 
  12   6   0     1011.65      996.55     49.18 o 
  14   6   0     3229.64     3411.28    146.49 o 
   2   7   0     4650.98     4672.59     55.30 o 
   4   7   0     5410.08     5319.18     73.44 o 
   6   7   0     2400.29     2435.40     46.24 o 
   8   7   0     3072.58     3059.18     77.40 o 
  10   7   0     6407.93     6426.22    168.07 o 
  12   7   0     1892.77     1817.63     65.65 o 
  14   7   0     6263.78     6434.94    272.21 o 
   0   8   0    22455.35    22206.41    405.43 o 
   2   8   0       20.23       18.51      8.86 o 
   4   8   0    12565.29    12470.17    180.20 o 
   6   8   0    15192.05    14868.11    242.86 o 
   8   8   0     4802.19     4806.34    103.72 o 
  10   8   0    11127.23    11072.18    248.70 o 
  12   8   0     3405.65     3415.63    105.46 o 
   2   9   0      942.53      948.23     26.83 o 
   4   9   0      468.49      477.60     20.19 o 
   6   9   0     1170.66     1151.01     50.50 o 
   8   9   0     4408.93     4204.77    107.48 o 
  10   9   0       30.73       -1.56     17.95 o 
   0  10   0    22561.35    21957.79    506.36 o 
   2  10   0     8403.98     8374.99    139.01 o 
   4  10   0    11100.37    10795.68    194.95 o 
   6  10   0      534.26      578.80     41.75 o 
   8  10   0     1184.40     1288.23     50.83 o 
  10  10   0      192.74      183.08     27.03 o 
   2  11   0      451.00      462.11     24.31 o 
   4  11   0    10667.61    10734.13    210.69 o 
   6  11   0       16.13       38.28     21.74 o 
   8  11   0     2164.81     2136.23     70.75 o 
   0  12   0     7889.65     7659.42    200.21 o 
   2  12   0      171.32      181.10     21.85 o 
   4  12   0     5713.82     5639.21    145.37 o 
   1   0   1    25602.29    25017.66    439.09 o 
   2   0   1      281.55      306.01     11.54 o 
   3   0   1    45981.56    44945.24    653.48 o 
   4   0   1    36071.73    35114.63    589.90 o 
   5   0   1     7450.70     7273.79    104.90 o 
   6   0   1       38.93       34.27      9.95 o 
   7   0   1    13586.34    13363.41    249.66 o 
   8   0   1       44.63       43.15      8.73 o 
   9   0   1     7854.94     8322.02    161.13 o 
  10   0   1      787.60      830.44     26.68 o 
  11   0   1     4124.57     4265.78    119.57 o 
  12   0   1    11724.90    11274.84    341.69 o 
  13   0   1     2472.14     2687.48    101.47 o 
  14   0   1        0.00      -11.88     14.39 o 
  15   0   1     5573.90     5505.15    166.78 o 
  16   0   1      643.87      691.07     71.73 o 
   0   1   1       77.18      103.93      4.78 o 
   1   1   1       10.63       32.64      1.98 o 
   2   1   1      495.87      518.47      6.14 o 
   3   1   1       30.87       32.78      1.98 o 
   4   1   1      998.53     1064.54     10.65 o 
   5   1   1     6029.87     6083.07     58.93 o 
   6   1   1       23.18       25.56      4.89 o 
   7   1   1       45.38       62.80      5.33 o 
   8   1   1     2751.47     2797.59     38.40 o 
   9   1   1     8783.20     8675.92    111.59 o 
  10   1   1       22.02       18.51      8.90 o 
  11   1   1      719.90      750.82     22.64 o 
  12   1   1      412.83      444.26     25.85 o 
  13   1   1     3456.63     3487.14     79.23 o 
  14   1   1       24.25       -3.09     12.99 o 
  15   1   1     4108.43     3976.82    116.53 o 
  16   1   1      207.08      259.17     24.31 o 
   1   2   1    27401.12    27698.52    182.91 o 
   2   2   1      107.44      157.27      3.88 o 
   3   2   1     1141.88     1112.50     10.11 o 
   4   2   1    17212.19    17142.05    136.38 o 
   5   2   1    42573.94    42937.25    365.10 o 
   6   2   1      604.53      624.00      9.95 o 
   7   2   1    13086.98    13221.42    126.11 o 
   8   2   1      309.19      319.39      9.00 o 
   9   2   1     4311.48     4246.88     51.19 o 
  10   2   1        2.45        2.04      6.92 o 
  11   2   1    22616.53    21968.54    338.99 o 
  12   2   1     1359.47     1313.33     36.53 o 
  13   2   1        3.74       -2.50     15.09 o 
  14   2   1     1230.74     1280.69     43.83 o 
  15   2   1     4246.17     4061.68    118.58 o 
  16   2   1      168.97      164.79     30.11 o 
   0   3   1     5034.62     5122.95     52.38 o 
   1   3   1      533.28      527.07      5.96 o 
   2   3   1     7390.30     7345.80     51.80 o 
   3   3   1      775.29      836.83      8.88 o 
   4   3   1     1719.50     1747.26     15.92 o 
   5   3   1     1209.61     1188.58     12.54 o 
   6   3   1     4754.92     4773.31     47.49 o 
   7   3   1       28.52       26.70      4.44 o 
   8   3   1       16.82       19.52      4.72 o 
   9   3   1     5686.71     5712.24     63.44 o 
  10   3   1     4471.48     4511.67     61.81 o 
  11   3   1     1557.26     1570.99     31.64 o 
  12   3   1        7.99       16.80     11.17 o 
  13   3   1     6031.25     5870.98    122.14 o 
  14   3   1      445.49      414.33     25.28 o 
  15   3   1     3483.07     3612.80     98.63 o 
  16   3   1       58.06       34.42     36.39 o 
   1   4   1    13230.49    13111.77     90.40 o 
   2   4   1     2490.94     2493.60     20.31 o 
   3   4   1    25833.50    25396.29    184.07 o 
   4   4   1     6856.79     6740.78     54.21 o 
   5   4   1     7232.48     7128.50     59.05 o 
   6   4   1      951.29      963.09     12.36 o 
   7   4   1    12101.11    12009.03    107.93 o 
   8   4   1      231.68      237.21      8.69 o 
   9   4   1     7466.32     7451.04     84.30 o 
  10   4   1     1517.08     1567.27     26.18 o 
  11   4   1     4523.79     4566.06     70.72 o 
  12   4   1     4386.00     4149.96     93.03 o 
  13   4   1     1884.17     1890.52     48.82 o 
  14   4   1      591.22      645.35     33.36 o 
  15   4   1     4187.06     4147.66    143.61 o 
   0   5   1      705.49      686.49     11.80 o 
   1   5   1      189.47      208.49      5.00 o 
   2   5   1     4405.63     4339.85     33.13 o 
   3   5   1      743.49      734.59      8.84 o 
   4   5   1      216.81      235.48      5.62 o 
   5   5   1     6903.22     6838.42     55.35 o 
   6   5   1     1167.88     1193.85     14.05 o 
   7   5   1      187.91      203.58      6.90 o 
   8   5   1     3618.79     3627.71     41.60 o 
   9   5   1     8508.41     8485.05     96.61 o 
  10   5   1     1045.45     1081.37     21.69 o 
  11   5   1      231.38      240.61     16.56 o 
  12   5   1      977.20      971.42     29.43 o 
  13   5   1     1432.10     1493.55     42.98 o 
  14   5   1      469.88      462.00     28.62 o 
  15   5   1     3958.60     3960.85    118.69 o 
   1   6   1    18662.75    18453.37    136.38 o 
   2   6   1     1345.37     1371.35     14.04 o 
   3   6   1     3208.45     3199.12     27.39 o 
   4   6   1       49.97       52.73      4.50 o 
   5   6   1    19424.40    19406.36    159.66 o 
   6   6   1      878.96      895.22     13.42 o 
   7   6   1     5913.80     5835.75     62.01 o 
   8   6   1        0.17        8.43      6.95 o 
   9   6   1     1633.62     1575.02     29.55 o 
  10   6   1      361.46      379.63     17.75 o 
  11   6   1    12138.49    11952.22    193.57 o 
  12   6   1      269.05      269.36     20.58 o 
  13   6   1       24.21       39.34     18.54 o 
  14   6   1       22.72       17.05     19.58 o 
   0   7   1      296.25      306.07     10.24 o 
   1   7   1      983.97      993.67     13.00 o 
   2   7   1     3463.93     3440.19     31.38 o 
   3   7   1      315.98      326.73      8.33 o 
   4   7   1      786.95      817.55     13.67 o 
   5   7   1      500.39      506.57     11.46 o 
   6   7   1     3372.92     3369.71     41.46 o 
   7   7   1      369.83      411.45     13.66 o 
   8   7   1      467.43      478.88     16.62 o 
   9   7   1     2464.61     2490.55     48.34 o 
  10   7   1     3127.76     3156.71     58.10 o 
  11   7   1     1097.52     1083.80     32.73 o 
  12   7   1       12.54       -2.30     13.80 o 
  13   7   1     4795.25     4732.90    111.44 o 
   1   8   1     5153.10     5162.41     54.74 o 
   2   8   1     3525.23     3519.70     39.90 o 
   3   8   1     8522.60     8465.26     88.94 o 
   4   8   1      125.97      144.88      8.62 o 
   5   8   1     5497.79     5593.35     66.55 o 
   6   8   1     3246.78     3237.62     46.38 o 
   7   8   1     7872.37     7968.56    115.00 o 
   8   8   1      467.11      486.49     19.33 o 
   9   8   1     5250.36     5182.82     85.69 o 
  10   8   1     1811.51     1809.46     41.76 o 
  11   8   1     4389.65     4502.61     85.04 o 
  12   8   1      117.01      115.09     24.20 o 
   0   9   1     1084.56     1112.30     28.69 o 
   1   9   1      435.94      458.97     13.62 o 
   2   9   1      493.22      501.03     14.86 o 
   3   9   1      191.80      213.83     11.38 o 
   4   9   1      175.35      178.68     10.77 o 
   5   9   1     2984.47     2919.87     45.53 o 
   6   9   1      141.71      143.56     12.71 o 
   7   9   1      524.91      491.07     21.63 o 
   8   9   1        7.46        8.95     12.38 o 
   9   9   1     5991.43     5923.08    105.07 o 
  10   9   1       12.26       33.16     14.43 o 
  11   9   1      291.08      270.03     22.63 o 
   1  10   1     8807.14     8748.52    108.46 o 
   2  10   1      968.61      966.72     24.54 o 
   3  10   1     2852.96     2842.01     42.17 o 
   4  10   1      898.82      907.42     22.05 o 
   5  10   1     7156.36     6967.96    100.51 o 
   6  10   1     1070.45     1089.01     32.30 o 
   7  10   1     2627.65     2530.72     55.88 o 
   8  10   1       15.49        1.09     13.60 o 
   9  10   1      793.62      786.68     30.13 o 
  10  10   1      212.21      198.77     33.47 o 
   0  11   1     1835.43     1743.32     48.43 o 
   1  11   1     1026.37     1053.86     26.35 o 
   2  11   1       71.92       58.05     11.71 o 
   3  11   1        4.17        5.11     10.23 o 
   4  11   1      185.15      188.56     14.30 o 
   5  11   1      617.29      642.84     25.09 o 
   6  11   1      462.92      459.12     23.45 o 
   7  11   1      749.76      778.42     30.90 o 
   8  11   1     3480.32     3445.24     79.84 o 
   1  12   1     2932.39     2879.20     50.96 o 
   2  12   1      644.43      667.85     23.17 o 
   3  12   1     2896.31     2928.51     53.61 o 
   4  12   1       98.05       65.70     16.32 o 
   5  12   1     3374.94     3571.10     78.73 o 
   0   0   2    15108.63    14216.24    214.47 o 
   1   0   2     1036.61      969.13     15.81 o 
   2   0   2     9461.92     8910.48    102.42 o 
   3   0   2     6960.20     7297.75     85.97 o 
   4   0   2    25745.50    25306.55    352.50 o 
   5   0   2      659.12      650.38     16.64 o 
   6   0   2    23033.66    23513.95    384.98 o 
   7   0   2     9308.09     9397.71    186.67 o 
   8   0   2    23189.73    22802.32    438.46 o 
   9   0   2     2217.64     2184.37     55.67 o 
  10   0   2    12705.30    12817.44    300.04 o 
  11   0   2      468.22      515.33     27.85 o 
  12   0   2     4951.37     5008.87    152.34 o 
  13   0   2       36.55       22.66     18.67 o 
  14   0   2      834.29      862.62     39.25 o 
  15   0   2     2136.93     2250.92    121.74 o 
  16   0   2       46.51      170.56     82.89 o 
   1   1   2     1778.54     1911.16     18.81 o 
   2   1   2        0.68       11.05      2.50 o 
   3   1   2     4490.07     4550.27     38.10 o 
   4   1   2     1739.14     1795.69     17.89 o 
   5   1   2     2524.67     2565.36     32.27 o 
   6   1   2      908.10      941.52     22.27 o 
   7   1   2     4471.42     4460.86     60.43 o 
   8   1   2     4540.81     4592.39     70.93 o 
   9   1   2      102.55      103.95     10.08 o 
  10   1   2     4211.59     4101.35     76.96 o 
  11   1   2      238.28      235.70     16.69 o 
  12   1   2     4927.43     4748.39     89.35 o 
  13   1   2      330.76      329.76     17.05 o 
  14   1   2     3975.16     3960.85     93.96 o 
  15   1   2       18.84       53.06     17.35 o 
  16   1   2     3051.16     3066.56    104.11 o 
   0   2   2    82807.23    89433.66    949.45 o 
   1   2   2    44521.19    45534.98    327.40 o 
   2   2   2    38099.08    39369.35    288.47 o 
   3   2   2     4509.55     4627.40     34.91 o 
   4   2   2    28578.37    28828.58    237.90 o 
   5   2   2      116.25      105.96      4.98 o 
   6   2   2     8477.71     8359.13     78.64 o 
   7   2   2     7391.52     7430.61     82.64 o 
   8   2   2     2426.93     2486.48     32.76 o 
   9   2   2     3854.12     3664.05     51.63 o 
  10   2   2     1914.35     1912.06     34.89 o 
  11   2   2       14.69       16.68      8.86 o 
  12   2   2     1808.88     1708.26     43.01 o 
  13   2   2      426.02      421.72     30.57 o 
  14   2   2     1925.97     1935.81     52.29 o 
  15   2   2     2898.60     2967.89     84.60 o 
  16   2   2     2923.03     3156.10    127.17 o 
   1   3   2     1356.09     1355.04     12.53 o 
   2   3   2     3620.91     3657.95     30.63 o 
   3   3   2     1836.45     1884.49     18.36 o 
   4   3   2    12654.22    12621.00    100.70 o 
   5   3   2      507.47      535.95      7.81 o 
   6   3   2     7239.15     7210.42     65.64 o 
   7   3   2      524.28      559.68      9.32 o 
   8   3   2     5994.16     6083.30     61.43 o 
   9   3   2     1419.30     1481.32     22.81 o 
  10   3   2     1402.47     1363.42     25.27 o 
  11   3   2      287.23      307.02     18.63 o 
  12   3   2      754.15      715.25     26.80 o 
  13   3   2        4.87      -14.47     11.93 o 
  14   3   2      595.93      643.87     30.97 o 
  15   3   2      376.43      374.28     32.71 o 
  16   3   2     1459.65     1455.39     78.55 o 
   0   4   2    24022.55    24114.08    252.46 o 
   1   4   2       47.22       64.45      4.63 o 
   2   4   2    14869.71    14961.70    110.97 o 
   3   4   2     1471.70     1495.30     15.57 o 
   4   4   2    19279.29    19161.94    155.78 o 
   5   4   2     1873.20     1892.51     18.65 o 
   6   4   2    11519.67    11537.29     94.26 o 
   7   4   2     3843.33     3854.70     39.54 o 
   8   4   2     9859.08     9820.07    105.33 o 
   9   4   2     1221.18     1258.51     21.32 o 
  10   4   2     5469.60     5323.19     75.94 o 
  11   4   2       52.50       58.10      9.91 o 
  12   4   2     2976.63     2952.08     61.37 o 
  13   4   2       58.43       38.46     16.57 o 
  14   4   2     1230.60     1172.14     47.37 o 
  15   4   2      890.28      893.63     79.86 o 
   1   5   2     3665.98     3606.42     30.82 o 
   2   5   2      733.22      721.49      9.44 o 
   3   5   2     4603.63     4550.15     38.34 o 
   4   5   2       17.85        8.03      3.98 o 
   5   5   2     3202.78     3229.41     30.25 o 
   6   5   2       35.79       35.73      4.57 o 
   7   5   2     5912.30     5828.54     57.24 o 
   8   5   2     2269.32     2325.24     31.05 o 
   9   5   2     1398.53     1379.78     26.36 o 
  10   5   2     4620.23     4507.56     78.54 o 
  11   5   2       22.10       31.93      8.85 o 
  12   5   2     6727.35     6620.32    122.45 o 
  13   5   2      850.34      827.76     37.61 o 
  14   5   2     5774.75     5478.53    161.82 o 
  15   5   2       21.54      -27.02     43.38 o 
   0   6   2    15073.08    15027.82    160.39 o 
   1   6   2    11102.31    11109.77     85.57 o 
   2   6   2     7530.39     7567.25     60.80 o 
   3   6   2     5304.67     5251.81     45.45 o 
   4   6   2    13259.37    13164.46    107.04 o 
   5   6   2      348.16      364.37      8.53 o 
   6   6   2    10450.50    10502.19     92.65 o 
   7   6   2     1422.74     1433.40     20.15 o 
   8   6   2     8010.69     7939.68     97.16 o 
   9   6   2     1474.06     1518.23     30.27 o 
  10   6   2     5838.86     5837.27     96.10 o 
  11   6   2      435.46      449.74     19.47 o 
  12   6   2     2635.27     2630.58     64.15 o 
  13   6   2     1282.12     1374.84     46.15 o 
  14   6   2      740.02      689.52     49.43 o 
   1   7   2     1108.98     1107.67     14.75 o 
   2   7   2     1245.08     1266.07     16.24 o 
   3   7   2       76.95       81.77      6.46 o 
   4   7   2     4804.77     4769.91     48.30 o 
   5   7   2       12.82       10.27      6.03 o 
   6   7   2     3341.84     3264.07     41.22 o 
   7   7   2      209.97      227.27     11.37 o 
   8   7   2     3330.55     3290.88     53.23 o 
   9   7   2     1436.62     1426.55     36.46 o 
  10   7   2      951.68      928.33     29.69 o 
  11   7   2      882.46      886.02     30.90 o 
  12   7   2      752.70      735.39     28.20 o 
  13   7   2       91.59       90.41     20.06 o 
   0   8   2    22951.95    23365.82    314.44 o 
   1   8   2      535.23      555.59     12.98 o 
   2   8   2    13619.83    13577.89    134.74 o 
   3   8   2       17.09       22.88      7.03 o 
   4   8   2    10246.28    10278.10    110.54 o 
   5   8   2     2691.31     2724.95     37.93 o 
   6   8   2     2793.05     2837.09     43.99 o 
   7   8   2      286.89      271.91     14.75 o 
   8   8   2     1210.47     1243.56     30.99 o 
   9   8   2      225.97      211.36     17.78 o 
  10   8   2      659.61      644.71     30.01 o 
  11   8   2       66.99       44.82     16.31 o 
  12   8   2     1024.74     1107.21     58.04 o 
   1   9   2      616.81      654.41     16.24 o 
   2   9   2        9.24       15.44      8.04 o 
   3   9   2     4872.76     4734.35     59.73 o 
   4   9   2      838.68      852.76     21.67 o 
   5   9   2     3151.77     3064.18     50.21 o 
   6   9   2      357.30      386.33     19.48 o 
   7   9   2     1970.95     1924.91     42.50 o 
   8   9   2     1666.96     1625.19     41.42 o 
   9   9   2      344.13      314.46     21.24 o 
  10   9   2     1564.22     1605.52     49.45 o 
  11   9   2      298.05      303.26     24.73 o 
   0  10   2     3253.13     3201.82     67.21 o 
   1  10   2     2524.28     2534.56     38.77 o 
   2  10   2     1665.42     1670.45     30.58 o 
   3  10   2     3015.89     2951.69     49.08 o 
   4  10   2     5519.81     5465.32     81.68 o 
   5  10   2      294.62      270.32     16.42 o 
   6  10   2     6500.29     6404.32    108.12 o 
   7  10   2       55.02       87.85     15.09 o 
   8  10   2     6700.19     6655.32    130.93 o 
   9  10   2      257.26      266.49     24.30 o 
  10  10   2     4951.73     5169.50    159.26 o 
   1  11   2       19.98       17.08     10.56 o 
   2  11   2       10.03        6.24     10.53 o 
   3  11   2      192.01      176.74     14.85 o 
   4  11   2       46.24       40.59     12.19 o 
   5  11   2      281.95      271.74     18.65 o 
   6  11   2       87.18       95.86     15.71 o 
   7  11   2      624.27      649.74     30.39 o 
   8  11   2     1013.92     1052.50     47.60 o 
   0  12   2     8474.94     8452.05    162.21 o 
   1  12   2      727.96      741.11     23.97 o 
   2  12   2     4977.25     5007.77     80.11 o 
   3  12   2       93.33       61.93     14.74 o 
   4  12   2     4485.79     4558.54     94.62 o 
   1   0   3    10849.31    10238.14    126.67 o 
   2   0   3    14606.20    14623.89    160.71 o 
   3   0   3     1927.55     1915.46     28.28 o 
   4   0   3      115.50      120.31      8.46 o 
   5   0   3    33783.66    33362.32    418.67 o 
   6   0   3     9470.44     9305.09    157.98 o 
   7   0   3    17257.76    17072.46    304.71 o 
   8   0   3     2138.89     2052.11     55.93 o 
   9   0   3    12219.66    12437.63    258.81 o 
  10   0   3     3789.95     3928.35    103.88 o 
  11   0   3    13739.15    13805.27    377.96 o 
  12   0   3     2422.05     2345.33     75.90 o 
  13   0   3     1755.11     1893.12     77.02 o 
  14   0   3     3943.79     4235.33    185.97 o 
  15   0   3      173.32      221.82     38.45 o 
  16   0   3      105.25      110.06     33.26 o 
   0   1   3     6149.85     6127.21     68.60 o 
   1   1   3      105.55      114.92      4.73 o 
   2   1   3     1822.48     1883.16     18.10 o 
   3   1   3       17.86       27.87      5.54 o 
   4   1   3     4199.39     4153.07     40.33 o 
   5   1   3        6.56        3.31      4.50 o 
   6   1   3      675.94      660.06     11.81 o 
   7   1   3     3492.60     3425.37     45.33 o 
   8   1   3     1880.44     1892.92     31.57 o 
   9   1   3      836.88      850.54     25.93 o 
  10   1   3     1264.33     1242.86     28.77 o 
  11   1   3     5404.83     5345.70     95.59 o 
  12   1   3      431.64      449.85     22.81 o 
  13   1   3     3946.43     4033.56    106.48 o 
  14   1   3       31.54      -19.78     16.60 o 
  15   1   3     2605.71     2711.66     96.31 o 
  16   1   3        0.16       25.15     25.49 o 
   1   2   3    21851.11    21428.32    162.09 o 
   2   2   3     2296.15     2186.84     21.38 o 
   3   2   3    52657.15    53390.86    403.34 o 
   4   2   3       75.27      106.32      5.15 o 
   5   2   3     1936.83     1939.83     20.86 o 
   6   2   3      950.15      978.91     12.47 o 
   7   2   3     7657.89     7643.41     78.35 o 
   8   2   3      128.80      125.96      7.60 o 
   9   2   3     7161.13     7141.86     90.89 o 
  10   2   3      615.78      649.00     19.75 o 
  11   2   3        7.65       11.61     11.04 o 
  12   2   3     1680.54     1618.53     39.08 o 
  13   2   3     8535.43     8560.87    168.15 o 
  14   2   3        8.39       30.82     16.80 o 
  15   2   3     1303.91     1281.02     50.60 o 
   0   3   3      561.69      561.71     14.43 o 
   1   3   3       28.97       28.11      4.23 o 
   2   3   3       51.97       66.40      6.17 o 
   3   3   3     5153.71     5057.02     44.72 o 
   4   3   3     2799.98     2769.73     25.80 o 
   5   3   3     4501.96     4466.17     41.72 o 
   6   3   3      132.36      136.09      5.61 o 
   7   3   3     4036.23     4023.47     38.37 o 
   8   3   3    10185.46    10050.65    112.68 o 
   9   3   3     1478.74     1477.94     25.37 o 
  10   3   3       41.54       64.51      9.72 o 
  11   3   3     1454.42     1448.31     32.80 o 
  12   3   3      868.77      946.29     27.98 o 
  13   3   3      346.96      362.05     31.28 o 
  14   3   3       31.61       34.57     19.65 o 
  15   3   3     1568.54     1662.57     60.49 o 
   1   4   3    16229.87    16291.08    123.34 o 
   2   4   3     4205.55     4195.99     35.62 o 
   3   4   3     4474.96     4398.97     39.90 o 
   4   4   3     1475.27     1492.30     16.94 o 
   5   4   3    20684.95    20912.48    169.50 o 
   6   4   3     2882.50     2951.36     29.12 o 
   7   4   3     8353.22     8345.39     81.34 o 
   8   4   3     1081.25     1100.82     17.18 o 
   9   4   3     5462.59     5522.87     68.08 o 
  10   4   3     1800.42     1797.03     32.33 o 
  11   4   3     7628.90     7759.93    119.53 o 
  12   4   3     3929.01     3841.76     88.76 o 
  13   4   3     1666.68     1664.55     57.37 o 
  14   4   3     1545.08     1600.22     66.48 o 
  15   4   3      575.94      543.18     44.13 o 
   0   5   3    11035.43    10813.69    116.93 o 
   1   5   3      343.44      358.26      6.96 o 
   2   5   3     1536.64     1533.27     15.74 o 
   3   5   3      879.66      887.21     12.27 o 
   4   5   3     2623.60     2585.96     26.94 o 
   5   5   3     1406.11     1419.43     16.43 o 
   6   5   3      492.52      515.59     10.00 o 
   7   5   3     2761.27     2732.95     32.20 o 
   8   5   3        1.33       -3.44      5.91 o 
   9   5   3      192.49      211.04     10.86 o 
  10   5   3     1764.82     1748.23     32.44 o 
  11   5   3     6817.46     6797.09    110.02 o 
  12   5   3      221.01      229.62     15.23 o 
  13   5   3     6601.03     6575.57    151.27 o 
  14   5   3        2.22       15.34     19.61 o 
   1   6   3     4373.99     4340.20     37.68 o 
   2   6   3       29.77       26.63      4.66 o 
   3   6   3    18457.24    18440.83    155.85 o 
   4   6   3     1812.29     1818.09     22.65 o 
   5   6   3     3138.00     3105.00     33.68 o 
   6   6   3      228.59      231.03      9.76 o 
   7   6   3    10537.98    10488.81    117.50 o 
   8   6   3      378.53      398.73     18.68 o 
   9   6   3    10847.45    10945.56    157.61 o 
  10   6   3        0.18        6.43     10.63 o 
  11   6   3      721.27      748.84     32.63 o 
  12   6   3      112.30      115.36     14.40 o 
  13   6   3     5651.49     5452.35    129.42 o 
  14   6   3      562.21      549.58     45.49 o 
   0   7   3      687.77      716.15     18.33 o 
   1   7   3      150.49      173.79      7.10 o 
   2   7   3      251.83      272.06      9.14 o 
   3   7   3     2913.62     2925.47     33.59 o 
   4   7   3     1497.09     1542.61     22.86 o 
   5   7   3     2989.85     2973.58     37.51 o 
   6   7   3      455.32      475.93     12.96 o 
   7   7   3     1207.27     1187.75     22.78 o 
   8   7   3     7526.49     7421.03    104.80 o 
   9   7   3     1797.04     1748.14     40.90 o 
  10   7   3      168.79      162.20     16.29 o 
  11   7   3      978.63      928.87     40.61 o 
  12   7   3      445.59      438.93     25.01 o 
  13   7   3      159.75      147.80     27.05 o 
   1   8   3    15200.26    15240.59    153.89 o 
   2   8   3      111.95      106.89      8.64 o 
   3   8   3     6232.76     6264.47     71.31 o 
   4   8   3     2943.88     2956.57     40.26 o 
   5   8   3     7250.93     7235.17     91.94 o 
   6   8   3       19.28       20.18      9.01 o 
   7   8   3     1709.16     1712.50     33.50 o 
   8   8   3      219.46      211.64     15.04 o 
   9   8   3      834.33      816.24     34.14 o 
  10   8   3      234.63      229.69     20.14 o 
  11   8   3     1812.94     1755.50     61.49 o 
  12   8   3     4419.54     4297.69    122.97 o 
   0   9   3     2630.02     2620.84     56.26 o 
   1   9   3     1069.36     1067.38     21.89 o 
   2   9   3        2.74        4.73      8.18 o 
   3   9   3        0.40       16.41      8.92 o 
   4   9   3      959.12      951.47     24.01 o 
   5   9   3       40.58       44.06     11.05 o 
   6   9   3       19.08       21.00     10.67 o 
   7   9   3     3871.26     3778.76     67.00 o 
   8   9   3      215.99      191.78     16.96 o 
   9   9   3        1.65        5.32     15.24 o 
  10   9   3       76.47       81.29     19.08 o 
  11   9   3     2546.45     2527.30     72.49 o 
   1  10   3     1104.52     1155.67     25.29 o 
   2  10   3      412.67      433.18     16.85 o 
   3  10   3     5481.31     5524.10     80.34 o 
   4  10   3     1142.91     1121.31     31.57 o 
   5  10   3     2757.80     2805.27     54.23 o 
   6  10   3      694.20      670.50     26.19 o 
   7  10   3     6948.91     7052.02    150.42 o 
   8  10   3      338.68      364.25     26.16 o 
   9  10   3     7365.59     7167.07    172.35 o 
   0  11   3       42.37        4.99     19.66 o 
   1  11   3      715.75      682.04     21.63 o 
   2  11   3     1343.25     1394.64     32.16 o 
   3  11   3      121.94      128.59     15.36 o 
   4  11   3      916.28      899.96     32.20 o 
   5  11   3      138.53      158.06     17.74 o 
   6  11   3     1223.13     1237.43     37.97 o 
   7  11   3        4.02       20.80     15.73 o 
   1  12   3     5532.76     5623.17     91.24 o 
   2  12   3       16.92       13.40     14.40 o 
   3  12   3     3782.59     3835.47     80.28 o 
   0   0   4      191.97      248.37     14.61 o 
   1   0   4     5555.76     5531.80     76.57 o 
   2   0   4    79751.47    82912.31    921.41 o 
   3   0   4      498.71      536.86     14.71 o 
   4   0   4    10329.84    10533.79    131.54 o 
   5   0   4     4288.20     4167.63     55.57 o 
   6   0   4     1584.44     1571.18     28.43 o 
   7   0   4     1298.35     1277.63     29.90 o 
   8   0   4    16661.95    17132.88    289.48 o 
   9   0   4       88.54       96.70     16.12 o 
  10   0   4      129.32      127.45     20.99 o 
  11   0   4      290.87      317.85     27.97 o 
  12   0   4     1231.30     1173.46     66.71 o 
  13   0   4      331.95      298.29     35.27 o 
  14   0   4     7472.98     7191.17    429.25 o 
  15   0   4      383.08      311.26     93.65 o 
   1   1   4      929.22      904.05     11.94 o 
   2   1   4     2312.65     2244.00     25.07 o 
   3   1   4     2455.80     2339.10     27.81 o 
   4   1   4      114.62      127.60      5.88 o 
   5   1   4       10.82       16.52      4.54 o 
   6   1   4     7267.12     7348.40     69.69 o 
   7   1   4      877.42      869.04     17.79 o 
   8   1   4      785.06      812.14     16.63 o 
   9   1   4        0.39       -6.75      8.11 o 
  10   1   4     3594.21     3587.19     60.84 o 
  11   1   4      293.29      304.27     21.15 o 
  12   1   4     1881.98     1875.48     52.63 o 
  13   1   4      275.39      289.37     22.80 o 
  14   1   4     1879.28     1811.67     70.67 o 
  15   1   4      485.00      496.24     54.44 o 
   0   2   4    16153.67    16140.84    173.59 o 
   1   2   4       49.40       53.94      4.68 o 
   2   2   4    12152.01    12063.42    100.96 o 
   3   2   4     5076.54     4991.09     44.70 o 
   4   2   4     6025.73     6109.77     54.74 o 
   5   2   4      919.79      959.74     13.72 o 
   6   2   4    29430.04    28993.18    251.62 o 
   7   2   4     1047.13     1046.64     19.97 o 
   8   2   4     2860.33     2933.50     37.25 o 
   9   2   4      163.19      186.21     10.73 o 
  10   2   4     9856.79     9737.92    144.27 o 
  11   2   4      934.43      943.41     26.97 o 
  12   2   4     4797.53     4781.30    103.65 o 
  13   2   4     1575.60     1632.92     45.76 o 
  14   2   4      120.33       91.36     23.05 o 
  15   2   4      828.36      906.59     41.57 o 
   1   3   4     1733.92     1773.60     17.64 o 
   2   3   4     1947.82     1978.30     21.04 o 
   3   3   4      294.20      314.03      7.39 o 
   4   3   4     3160.05     3143.49     29.61 o 
   5   3   4       86.01       88.70      5.29 o 
   6   3   4     4987.58     5066.83     48.73 o 
   7   3   4     5820.93     5758.57     60.45 o 
   8   3   4      524.46      528.30     13.95 o 
   9   3   4     2618.37     2585.75     40.16 o 
  10   3   4     2526.77     2548.15     53.96 o 
  11   3   4     1949.16     1847.90     39.73 o 
  12   3   4     6330.69     6295.36    109.64 o 
  13   3   4      336.58      350.24     17.59 o 
  14   3   4     2703.44     2636.13     89.39 o 
  15   3   4        1.40       16.66     21.35 o 
   0   4   4        7.70       15.33      5.95 o 
   1   4   4     1972.25     1945.21     19.79 o 
   2   4   4    45696.47    45590.15    363.92 o 
   3   4   4      314.00      338.23      8.44 o 
   4   4   4     7238.79     7363.72     66.14 o 
   5   4   4      395.58      424.03      9.33 o 
   6   4   4     2710.19     2681.11     31.30 o 
   7   4   4      142.11      170.31      8.06 o 
   8   4   4    16296.32    16343.41    175.45 o 
   9   4   4       14.74        9.46      6.99 o 
  10   4   4      735.75      724.47     21.63 o 
  11   4   4       27.23       41.14     11.61 o 
  12   4   4     1495.09     1533.53     45.20 o 
  13   4   4       56.74       46.12     16.16 o 
  14   4   4     5422.93     5473.65    150.80 o 
   1   5   4     3876.48     3827.44     34.02 o 
   2   5   4      837.97      855.67     12.22 o 
   3   5   4     3017.47     3021.01     31.10 o 
   4   5   4     2596.84     2646.04     28.60 o 
   5   5   4       43.99       41.58      6.04 o 
   6   5   4     4843.73     4889.52     55.77 o 
   7   5   4        1.18       -8.76      6.29 o 
   8   5   4      572.86      613.85     14.77 o 
   9   5   4      824.86      850.59     25.42 o 
  10   5   4     3895.19     3835.45     67.43 o 
  11   5   4        0.41       -0.94     11.95 o 
  12   5   4      157.41      166.48     18.74 o 
  13   5   4      149.57      159.66     20.53 o 
  14   5   4     1376.04     1382.73     67.28 o 
   0   6   4    12985.68    13141.27    152.53 o 
   1   6   4      788.59      824.81     13.06 o 
   2   6   4    13669.15    13480.31    120.23 o 
   3   6   4        5.20       18.46      5.95 o 
   4   6   4     4277.99     4227.53     46.04 o 
   5   6   4      891.65      916.70     17.77 o 
   6   6   4    12781.37    12665.82    137.89 o 
   7   6   4       18.25       24.04      7.68 o 
   8   6   4      814.26      799.74     20.71 o 
   9   6   4       27.22       26.25      9.98 o 
  10   6   4     3493.28     3408.74     62.21 o 
  11   6   4       11.63       -2.24     14.02 o 
  12   6   4     2527.34     2510.99     62.06 o 
  13   6   4        0.58      -17.93     24.41 o 
   1   7   4      557.60      594.29     13.66 o 
   2   7   4     2385.15     2356.82     30.08 o 
   3   7   4      345.93      346.60     11.56 o 
   4   7   4     3328.83     3350.52     42.06 o 
   5   7   4       18.94       26.09      7.90 o 
   6   7   4     4590.34     4558.67     58.69 o 
   7   7   4     3278.76     3229.18     48.65 o 
   8   7   4      442.25      458.89     16.60 o 
   9   7   4     1424.28     1445.42     35.39 o 
  10   7   4      716.32      797.21     28.18 o 
  11   7   4     1038.08     1052.94     34.70 o 
  12   7   4     5810.14     5720.02    176.33 o 
   0   8   4       75.18       99.17     13.42 o 
   1   8   4      185.12      210.29     10.67 o 
   2   8   4    15382.86    15374.13    167.75 o 
   3   8   4     2700.51     2660.07     38.13 o 
   4   8   4     3260.09     3238.30     49.07 o 
   5   8   4      681.07      711.92     22.60 o 
   6   8   4     3644.00     3631.79     56.55 o 
   7   8   4      217.62      240.44     13.56 o 
   8   8   4    11272.03    11262.25    160.58 o 
   9   8   4        8.61       13.79     12.98 o 
  10   8   4     1885.11     1951.79     50.08 o 
  11   8   4      801.05      811.73     37.94 o 
   1   9   4      273.25      272.06     13.84 o 
   2   9   4        3.39        1.11      9.50 o 
   3   9   4      591.02      580.95     20.30 o 
   4   9   4     1064.06     1068.36     27.36 o 
   5   9   4       19.69       19.04     11.53 o 
   6   9   4      845.22      865.74     25.76 o 
   7   9   4      455.32      466.18     20.82 o 
   8   9   4      146.96      153.32     17.30 o 
   9   9   4        7.99       50.97     17.10 o 
  10   9   4     4035.45     4059.71    100.70 o 
   0  10   4     5265.62     5213.13    105.81 o 
   1  10   4      813.82      828.19     23.37 o 
   2  10   4     9411.69     9362.29    130.64 o 
   3  10   4      264.98      258.83     17.17 o 
   4  10   4     2304.79     2291.40     46.19 o 
   5  10   4     1628.15     1660.43     39.47 o 
   6  10   4     4501.65     4402.15     78.20 o 
   7  10   4      239.81      249.44     20.30 o 
   8  10   4      655.20      626.91     35.51 o 
   1  11   4      421.71      423.37     19.74 o 
   2  11   4     2831.22     2807.53     52.06 o 
   3  11   4     1031.45      990.49     30.89 o 
   4  11   4      861.97      897.16     37.98 o 
   5  11   4       34.93       17.01     14.55 o 
   6  11   4     4591.75     4619.32     99.74 o 
   1   0   5    38206.10    37916.61    420.66 o 
   2   0   5     2319.05     2300.05     36.87 o 
   3   0   5    14945.04    14725.90    179.06 o 
   4   0   5     4683.22     4619.06     58.99 o 
   5   0   5    11241.40    11153.35    139.46 o 
   6   0   5      632.21      698.78     18.07 o 
   7   0   5     1223.00     1293.07     37.86 o 
   8   0   5      122.99      100.94     18.46 o 
   9   0   5      609.47      649.07     25.09 o 
  10   0   5     3157.16     3093.07     79.80 o 
  11   0   5      404.78      427.15     34.80 o 
  12   0   5      267.24      286.17     41.11 o 
  13   0   5     3727.65     3735.35    140.82 o 
  14   0   5     1408.65     1379.68     75.76 o 
  15   0   5      523.31      559.49     83.51 o 
   0   1   5     2070.00     2019.17     29.59 o 
   1   1   5      311.98      344.82      8.27 o 
   2   1   5     2072.46     2072.07     22.40 o 
   3   1   5     3078.50     3047.06     30.04 o 
   4   1   5     1582.82     1621.99     18.34 o 
   5   1   5      316.31      344.38     10.41 o 
   6   1   5     1059.35     1096.32     17.78 o 
   7   1   5     9700.53     9723.44     97.60 o 
   8   1   5      596.54      631.82     16.47 o 
   9   1   5        4.41        5.30      7.08 o 
  10   1   5      423.09      467.13     19.15 o 
  11   1   5     4082.92     4000.44     98.28 o 
  12   1   5      100.66       57.20     18.48 o 
  13   1   5      858.57      821.85     40.80 o 
  14   1   5       92.50      106.39     23.24 o 
  15   1   5      763.52      782.50     54.03 o 
   1   2   5     1966.37     1975.29     19.50 o 
   2   2   5     2936.74     2864.57     29.03 o 
   3   2   5    20927.08    20619.94    168.79 o 
   4   2   5      514.14      544.56     10.56 o 
   5   2   5     3766.12     3727.38     36.90 o 
   6   2   5     2756.65     2728.55     32.68 o 
   7   2   5    15138.32    15100.47    148.60 o 
   8   2   5      788.24      751.98     17.94 o 
   9   2   5    19786.69    19579.44    258.39 o 
  10   2   5      174.02      176.51     15.26 o 
  11   2   5      326.85      335.33     20.30 o 
  12   2   5     1328.81     1359.98     44.12 o 
  13   2   5     8875.00     8319.49    192.50 o 
  14   2   5        8.39       17.62     20.40 o 
   0   3   5     6654.20     6433.27     74.44 o 
   1   3   5      672.08      714.75     11.07 o 
   2   3   5     1320.60     1361.40     17.19 o 
   3   3   5       14.91       12.60      5.41 o 
   4   3   5     1399.24     1393.78     17.54 o 
   5   3   5     1428.20     1452.36     19.46 o 
   6   3   5     1573.57     1594.69     22.54 o 
   7   3   5     2092.63     2054.27     29.21 o 
   8   3   5       34.93       59.56      7.63 o 
   9   3   5      305.19      298.54     13.56 o 
  10   3   5      384.33      431.16     22.09 o 
  11   3   5     8890.21     8573.66    159.93 o 
  12   3   5       76.91       73.91     13.76 o 
  13   3   5     3845.23     3779.90     84.24 o 
  14   3   5        1.50       10.15     18.17 o 
   1   4   5    15846.46    16080.33    129.76 o 
   2   4   5      966.34     1004.37     14.86 o 
   3   4   5     8337.48     8410.75     77.45 o 
   4   4   5     3958.29     3960.68     46.18 o 
   5   4   5     9994.07     9987.00    101.58 o 
   6   4   5      167.96      195.57      9.21 o 
   7   4   5     3813.08     3820.87     51.29 o 
   8   4   5      150.06      151.28      9.68 o 
   9   4   5     3202.38     3239.24     49.25 o 
  10   4   5     2090.14     2102.13     42.75 o 
  11   4   5     1283.30     1310.89     30.92 o 
  12   4   5      320.82      348.97     22.17 o 
  13   4   5     3402.72     3439.05     87.90 o 
  14   4   5      814.42      839.81     39.54 o 
   0   5   5       69.68       75.13      8.51 o 
   1   5   5     1653.78     1671.83     20.43 o 
   2   5   5     1966.83     1919.31     23.96 o 
   3   5   5     5278.31     5242.43     54.30 o 
   4   5   5     1064.71     1059.87     17.88 o 
   5   5   5     1641.53     1652.45     23.73 o 
   6   5   5      294.20      325.58     12.94 o 
   7   5   5    13105.77    13077.93    155.42 o 
   8   5   5     1782.24     1779.44     29.96 o 
   9   5   5      117.35      119.10     10.84 o 
  10   5   5      219.12      222.22     17.02 o 
  11   5   5     1570.36     1602.26     45.97 o 
  12   5   5       75.27       98.69     20.95 o 
  13   5   5      125.45       95.47     33.00 o 
   1   6   5     8832.55     8811.17     87.80 o 
   2   6   5      678.27      690.51     14.22 o 
   3   6   5    18080.63    18000.89    173.33 o 
   4   6   5      514.25      551.20     16.75 o 
   5   6   5     1734.64     1731.48     27.57 o 
   6   6   5      727.70      781.39     19.13 o 
   7   6   5     3347.60     3348.51     46.34 o 
   8   6   5      349.68      355.58     14.03 o 
   9   6   5     4797.09     4718.26     73.18 o 
  10   6   5        8.48       13.21     13.38 o 
  11   6   5       65.54       16.56     13.92 o 
  12   6   5     1161.92     1154.78     47.44 o 
   0   7   5     5130.80     5131.32     79.99 o 
   1   7   5      798.37      837.28     18.94 o 
   2   7   5      183.48      196.75     11.62 o 
   3   7   5       21.42       17.45      8.28 o 
   4   7   5      699.26      729.59     18.31 o 
   5   7   5      428.00      472.62     15.80 o 
   6   7   5     1848.21     1851.55     31.26 o 
   7   7   5      830.08      864.49     22.40 o 
   8   7   5      219.47      210.98     14.49 o 
   9   7   5      432.15      440.39     19.52 o 
  10   7   5      621.85      662.21     25.35 o 
  11   7   5     5447.13     5500.28    152.63 o 
   1   8   5     1824.40     1813.24     31.25 o 
   2   8   5       93.92       88.72     11.07 o 
   3   8   5     2716.57     2719.73     45.39 o 
   4   8   5     2027.16     2029.41     39.57 o 
   5   8   5     6316.68     6386.96    105.93 o 
   6   8   5        4.38        3.88      9.89 o 
   7   8   5     6932.53     6946.61    100.65 o 
   8   8   5      150.11      165.54     16.42 o 
   9   8   5     7448.31     7584.65    141.61 o 
  10   8   5      739.85      729.96     29.95 o 
   0   9   5        3.14       -2.72     12.02 o 
   1   9   5      596.84      603.63     20.49 o 
   2   9   5     1960.21     1910.64     39.57 o 
   3   9   5      473.52      507.49     20.23 o 
   4   9   5      621.02      668.39     22.85 o 
   5   9   5       17.80       17.73     12.07 o 
   6   9   5        0.65       16.38     11.41 o 
   7   9   5     5797.47     5589.59    101.54 o 
   8   9   5     1222.08     1256.45     43.68 o 
   9   9   5       86.04       75.02     19.90 o 
   1  10   5     7903.09     7891.39    114.20 o 
   2  10   5       74.99       90.29     14.74 o 
   3  10   5     9521.21     9537.48    154.07 o 
   4  10   5       89.66      108.56     16.20 o 
   5  10   5     1077.09     1126.79     34.52 o 
   6  10   5      119.45      123.18     16.73 o 
   7  10   5      729.25      729.44     34.24 o 
   0  11   5     2240.51     2287.33     77.07 o 
   1  11   5      112.05      113.66     16.84 o 
   2  11   5        7.49       16.52     14.56 o 
   3  11   5     1550.07     1563.33     44.43 o 
   4  11   5      274.74      277.23     22.55 o 
   0   0   6     5197.79     5352.41    106.12 o 
   1   0   6        3.14       15.09      7.68 o 
   2   0   6    16421.43    16647.00    194.38 o 
   3   0   6     1767.35     1783.59     30.28 o 
   4   0   6     4626.34     4598.54     64.07 o 
   5   0   6     7724.94     7703.87    110.71 o 
   6   0   6     9036.18     9077.07    138.70 o 
   7   0   6      594.46      611.84     20.66 o 
   8   0   6     3538.33     3395.62     71.28 o 
   9   0   6      243.39      239.92     20.35 o 
  10   0   6     3553.49     3572.42     96.08 o 
  11   0   6     1808.49     1845.68     75.03 o 
  12   0   6     2109.59     2048.03     95.69 o 
  13   0   6     4762.70     4598.35    170.39 o 
  14   0   6     1516.63     1528.63    157.33 o 
   1   1   6      596.99      625.14     11.23 o 
   2   1   6      835.07      849.54     15.00 o 
   3   1   6       87.21       94.92      7.15 o 
   4   1   6       31.42       42.52      6.24 o 
   5   1   6     4766.90     4772.80     51.07 o 
   6   1   6     3111.84     3149.02     38.11 o 
   7   1   6      450.76      452.14     12.22 o 
   8   1   6      363.29      342.70     13.28 o 
   9   1   6     2420.49     2386.41     42.54 o 
  10   1   6     2192.87     2258.01     48.66 o 
  11   1   6     1500.16     1480.45     47.31 o 
  12   1   6     1735.60     1710.73     51.90 o 
  13   1   6      184.21      143.48     26.37 o 
  14   1   6     1871.74     1813.53     73.06 o 
   0   2   6     1381.42     1450.82     25.79 o 
   1   2   6     6339.64     6190.47     55.73 o 
   2   2   6    18210.05    17676.29    151.22 o 
   3   2   6     7271.40     7063.21     63.74 o 
   4   2   6     4255.07     4148.41     42.68 o 
   5   2   6     3404.65     3362.70     42.27 o 
   6   2   6     6928.39     6827.95     74.83 o 
   7   2   6      570.15      591.11     17.74 o 
   8   2   6     6980.63     6865.44     85.54 o 
   9   2   6     2624.44     2606.28     46.16 o 
  10   2   6     2631.05     2633.69     53.18 o 
  11   2   6      409.23      393.71     34.11 o 
  12   2   6     2185.25     2140.07     54.72 o 
  13   2   6     1183.37     1158.15     38.57 o 
  14   2   6     1993.09     2108.39     72.04 o 
   1   3   6     5410.65     5256.28     48.31 o 
   2   3   6      446.84      472.13     12.25 o 
   3   3   6     2021.46     2020.72     25.22 o 
   4   3   6       23.39       14.41      7.30 o 
   5   3   6      970.15     1011.50     19.07 o 
   6   3   6     2237.71     2206.00     30.67 o 
   7   3   6      367.28      406.86     12.88 o 
   8   3   6      327.81      358.70     12.69 o 
   9   3   6       75.67       67.58     10.22 o 
  10   3   6     2416.09     2327.45     47.59 o 
  11   3   6       82.44       90.05     16.74 o 
  12   3   6     1595.42     1539.47     45.66 o 
  13   3   6      580.45      560.47     28.27 o 
   0   4   6     3801.00     3790.80     60.67 o 
   1   4   6       49.24       63.27      6.90 o 
   2   4   6    12995.69    12892.58    118.44 o 
   3   4   6        0.18        0.86      6.60 o 
   4   4   6     3712.55     3679.69     44.73 o 
   5   4   6     1624.33     1692.88     26.87 o 
   6   4   6     7489.29     7463.01     85.09 o 
   7   4   6     1424.26     1417.62     26.58 o 
   8   4   6     3177.27     3102.80     47.45 o 
   9   4   6      204.47      230.80     14.24 o 
  10   4   6     3076.81     3036.76     64.41 o 
  11   4   6      338.90      345.26     21.64 o 
  12   4   6     1831.54     1885.80     53.32 o 
  13   4   6     1466.90     1504.13     57.11 o 
   1   5   6        2.45        6.27      6.81 o 
   2   5   6      876.89      900.44     17.98 o 
   3   5   6     1833.65     1868.51     27.78 o 
   4   5   6       27.66       14.00      8.25 o 
   5   5   6     7121.72     7064.72     86.78 o 
   6   5   6     2855.48     2881.48     43.74 o 
   7   5   6     1373.15     1385.65     28.36 o 
   8   5   6      292.14      320.75     15.52 o 
   9   5   6     3555.68     3547.82     56.15 o 
  10   5   6     1475.22     1491.43     37.64 o 
  11   5   6     4195.67     4337.98    109.02 o 
  12   5   6     1457.25     1430.30     57.25 o 
   0   6   6     1258.52     1310.10     31.96 o 
   1   6   6     5556.67     5580.25     67.24 o 
   2   6   6    12318.95    12444.87    139.74 o 
   3   6   6      350.35      373.83     14.97 o 
   4   6   6     2856.32     2796.37     41.90 o 
   5   6   6       35.60       43.28      9.78 o 
   6   6   6     4625.55     4523.63     63.15 o 
   7   6   6     1561.04     1548.42     29.17 o 
   8   6   6     4384.12     4353.13     61.78 o 
   9   6   6     1825.86     1814.30     36.27 o 
  10   6   6     1847.86     1806.13     50.49 o 
  11   6   6      175.31      158.74     28.77 o 
   1   7   6     2211.36     2198.45     38.95 o 
   2   7   6      186.87      182.81     13.32 o 
   3   7   6     2473.97     2431.35     42.64 o 
   4   7   6        3.89       -5.89      9.72 o 
   5   7   6      149.40      137.62     12.19 o 
   6   7   6     1227.73     1267.41     26.71 o 
   7   7   6       66.04       66.22     12.46 o 
   8   7   6      222.91      223.96     15.92 o 
   9   7   6      349.01      367.34     20.39 o 
  10   7   6     1857.17     1837.96     59.65 o 
   0   8   6     1696.93     1694.72     48.39 o 
   1   8   6      116.66      101.98     12.88 o 
   2   8   6     7322.40     7290.13    111.93 o 
   3   8   6     1877.92     1932.12     38.59 o 
   4   8   6     2159.42     2182.13     44.63 o 
   5   8   6      251.99      247.41     16.58 o 
   6   8   6     4684.58     4700.58     73.82 o 
   7   8   6     1920.45     1928.83     42.26 o 
   8   8   6     2426.92     2445.35     54.12 o 
   9   8   6       53.89       48.78     17.88 o 
   1   9   6     1218.94     1245.37     31.90 o 
   2   9   6      543.07      578.71     23.46 o 
   3   9   6      792.77      790.85     28.03 o 
   4   9   6       37.30       54.65     14.93 o 
   5   9   6     4441.38     4525.59     83.00 o 
   6   9   6     1761.76     1773.64     43.45 o 
   7   9   6        9.09       19.36     16.07 o 
   8   9   6      198.81      214.04     25.61 o 
   0  10   6     1022.47     1132.79     47.95 o 
   1  10   6     2389.20     2409.55     52.27 o 
   2  10   6     6665.90     6753.65    122.51 o 
   3  10   6       39.95       44.04     15.38 o 
   4  10   6     1621.79     1653.06     45.29 o 
   5  10   6      685.18      616.64     30.31 o 
   1   0   7      956.92      980.74     25.94 o 
   2   0   7     1565.37     1595.93     30.69 o 
   3   0   7    12029.63    11971.10    163.58 o 
   4   0   7     1648.21     1660.84     37.82 o 
   5   0   7     2719.83     2749.39     53.14 o 
   6   0   7      373.54      347.84     17.34 o 
   7   0   7    11577.78    11727.76    181.63 o 
   8   0   7        2.01        8.54     12.33 o 
   9   0   7    12799.79    12862.92    260.27 o 
  10   0   7     4437.42     4458.44    116.09 o 
  11   0   7      864.85      890.71     54.72 o 
  12   0   7      430.03      393.02     50.06 o 
  13   0   7     3635.27     3743.45    149.53 o 
   0   1   7     1448.38     1409.19     28.22 o 
   1   1   7       84.93       86.00      7.64 o 
   2   1   7     2279.39     2284.54     27.64 o 
   3   1   7      211.13      210.56     10.00 o 
   4   1   7      432.63      458.49     16.43 o 
   5   1   7      168.57      182.19     10.54 o 
   6   1   7     4329.79     4388.14     54.61 o 
   7   1   7      903.54      906.85     18.96 o 
   8   1   7        4.35        7.95      6.81 o 
   9   1   7     1624.04     1614.77     34.50 o 
  10   1   7     2762.73     2679.33     59.47 o 
  11   1   7     2557.13     2495.63     67.11 o 
  12   1   7       10.29       22.71     19.88 o 
  13   1   7     2013.14     1952.42     90.84 o 
   1   2   7    21396.92    20984.36    188.96 o 
   2   2   7      666.67      685.13     16.39 o 
   3   2   7     3736.61     3751.66     44.64 o 
   4   2   7      227.79      239.83     10.92 o 
   5   2   7    11590.67    11595.56    124.44 o 
   6   2   7     1118.42     1115.65     26.09 o 
   7   2   7      666.80      696.80     16.97 o 
   8   2   7      326.16      348.12     13.00 o 
   9   2   7       88.41       96.36     11.23 o 
  10   2   7      288.77      293.29     21.29 o 
  11   2   7     2516.81     2482.68     67.33 o 
  12   2   7       25.50       31.64     19.66 o 
  13   2   7      178.65      179.14     28.51 o 
   0   3   7     4596.58     4388.66     69.25 o 
   1   3   7      798.09      811.57     17.64 o 
   2   3   7     2588.84     2527.43     33.46 o 
   3   3   7     2914.13     2822.13     44.57 o 
   4   3   7      407.57      437.99     13.71 o 
   5   3   7     2790.68     2735.31     38.37 o 
   6   3   7     3846.99     3705.76     50.33 o 
   7   3   7     5081.05     4871.97     65.07 o 
   8   3   7      724.06      714.63     19.81 o 
   9   3   7      464.47      464.83     17.88 o 
  10   3   7     1824.70     1882.30     47.94 o 
  11   3   7      579.52      528.88     28.92 o 
  12   3   7        4.49        4.74     15.96 o 
   1   4   7     3682.77     3644.34     44.75 o 
   2   4   7      698.07      759.68     17.56 o 
   3   4   7    12180.33    12231.11    138.76 o 
   4   4   7     1976.44     1914.64     29.23 o 
   5   4   7     1862.67     1847.42     30.19 o 
   6   4   7       70.59       76.84     10.88 o 
   7   4   7     5419.62     5318.17     73.30 o 
   8   4   7       11.92       20.87     10.25 o 
   9   4   7     5836.64     5702.75     87.12 o 
  10   4   7     3094.41     3069.80     64.44 o 
  11   4   7      200.99      202.62     23.56 o 
  12   4   7      590.76      607.87     38.97 o 
   0   5   7       97.11       80.91     14.14 o 
   1   5   7     1124.58     1168.29     23.95 o 
   2   5   7     1580.45     1581.76     30.12 o 
   3   5   7       44.65       53.25     11.23 o 
   4   5   7      308.46      312.39     14.57 o 
   5   5   7       59.29       41.21     10.84 o 
   6   5   7     3056.94     3122.28     49.13 o 
   7   5   7        4.65       16.06     10.96 o 
   8   5   7      268.95      277.73     15.84 o 
   9   5   7     2412.01     2394.22     50.01 o 
  10   5   7     2508.17     2547.94     66.32 o 
  11   5   7     3266.30     3275.76     91.10 o 
   1   6   7     5155.14     5079.20     76.49 o 
   2   6   7       44.47       55.17     12.24 o 
   3   6   7     1181.23     1188.19     28.34 o 
   4   6   7        0.72       12.21     10.55 o 
   5   6   7     8955.26     8868.94    120.03 o 
   6   6   7      180.34      180.57     14.81 o 
   7   6   7     3346.51     3288.60     52.85 o 
   8   6   7      129.56      135.64     13.02 o 
   9   6   7     2414.10     2425.89     48.92 o 
  10   6   7      552.04      612.65     36.42 o 
   0   7   7     3852.79     3835.76     95.38 o 
   1   7   7     1080.11     1050.91     31.37 o 
   2   7   7     1208.28     1281.68     34.23 o 
   3   7   7     1168.70     1192.14     30.65 o 
   4   7   7      225.16      238.79     16.03 o 
   5   7   7     1026.46     1028.60     26.63 o 
   6   7   7     3225.11     3221.57     56.30 o 
   7   7   7     4487.09     4534.75     70.81 o 
   8   7   7      817.78      831.71     27.73 o 
   9   7   7       92.02      102.80     19.61 o 
   1   8   7     7381.53     7506.41    119.87 o 
   2   8   7       44.94       28.35     12.82 o 
   3   8   7     9077.63     9027.54    136.21 o 
   4   8   7     1791.38     1818.69     41.48 o 
   5   8   7     1078.31     1073.28     32.58 o 
   6   8   7       48.98       34.05     15.06 o 
   7   8   7      865.92      905.92     30.46 o 
   8   8   7       40.37       39.38     16.84 o 
   0   9   7       71.47      111.10     26.92 o 
   1   9   7      601.93      600.87     27.69 o 
   2   9   7     1593.17     1588.36     39.28 o 
   3   9   7      490.95      510.64     26.77 o 
   4   9   7      220.79      233.30     20.84 o 
   5   9   7      567.56      605.44     32.27 o 
   6   9   7     1091.43     1136.97     45.08 o 
   1  10   7     1187.15     1134.16     46.78 o 
   2  10   7       21.74        6.55     21.25 o 
   0   0   8    12674.00    12342.06    248.90 o 
   1   0   8     1331.94     1339.72     33.96 o 
   2   0   8       13.78       22.21     11.98 o 
   3   0   8     5022.09     4884.42     94.96 o 
   4   0   8     4659.90     4624.65     93.19 o 
   5   0   8      974.30     1023.69     32.09 o 
   6   0   8    12112.21    12155.30    202.37 o 
   7   0   8      468.24      502.41     25.42 o 
   8   0   8     1067.01     1096.08     35.09 o 
   9   0   8      588.95      606.71     27.92 o 
  10   0   8     8252.14     8521.01    277.90 o 
  11   0   8       76.21      100.21     29.63 o 
  12   0   8     2738.26     2841.87    150.91 o 
   1   1   8     3219.92     3312.08     42.22 o 
   2   1   8       38.23       43.67      9.38 o 
   3   1   8      440.85      453.13     15.37 o 
   4   1   8      271.28      263.65     13.82 o 
   5   1   8     3252.85     3196.22     57.21 o 
   6   1   8        3.06       -0.31      8.84 o 
   7   1   8        6.07        4.60      8.66 o 
   8   1   8     1102.17     1134.00     23.44 o 
   9   1   8      944.46      974.19     25.40 o 
  10   1   8      906.88      875.75     33.81 o 
  11   1   8      207.58      232.84     26.04 o 
   0   2   8     4258.21     4381.52     74.96 o 
   1   2   8     1307.30     1305.48     23.40 o 
   2   2   8     8896.12     8553.26    105.81 o 
   3   2   8       23.26       29.33      9.15 o 
   4   2   8     6416.04     6289.09     79.87 o 
   5   2   8     1281.33     1254.60     25.87 o 
   6   2   8      324.03      349.95     15.61 o 
   7   2   8       59.93       65.82     10.41 o 
   8   2   8     4648.44     4789.51     67.58 o 
   9   2   8      112.58      101.20     14.39 o 
  10   2   8      476.08      480.45     27.94 o 
  11   2   8      967.78      954.44     41.90 o 
   1   3   8      285.62      291.85     13.49 o 
   2   3   8        0.91       15.93      9.52 o 
   3   3   8       13.72        4.45     10.81 o 
   4   3   8     3909.26     3859.34     52.61 o 
   5   3   8     4567.60     4559.19     61.28 o 
   6   3   8      151.43      173.90     13.91 o 
   7   3   8      881.57      873.06     22.46 o 
   8   3   8     1212.53     1175.55     25.88 o 
   9   3   8     3713.98     3737.90     64.10 o 
  10   3   8      974.67     1010.37     35.24 o 
  11   3   8     1368.93     1227.65     56.77 o 
   0   4   8    13627.81    13187.26    204.44 o 
   1   4   8     1755.26     1774.87     32.54 o 
   2   4   8      190.15      211.06     15.40 o 
   3   4   8     1731.04     1723.58     33.03 o 
   4   4   8     4223.30     4160.15     56.62 o 
   5   4   8       18.45       26.46     10.10 o 
   6   4   8     7963.14     7858.67    103.73 o 
   7   4   8       54.87       49.92     11.90 o 
   8   4   8      371.19      431.14     17.71 o 
   9   4   8      576.97      589.14     25.84 o 
  10   4   8     5045.45     5195.44    109.02 o 
   1   5   8     4669.70     4748.74     69.08 o 
   2   5   8       10.50       -2.35     10.88 o 
   3   5   8     1042.40     1048.56     27.63 o 
   4   5   8      295.43      292.02     16.31 o 
   5   5   8     1780.59     1730.61     37.29 o 
   6   5   8        1.92       26.41     11.69 o 
   7   5   8      128.77      138.65     14.02 o 
   8   5   8      853.85      856.67     26.52 o 
   9   5   8      142.77      125.85     17.15 o 
  10   5   8      484.04      438.91     47.23 o 
   0   6   8     1367.70     1281.66     52.63 o 
   1   6   8      343.86      318.46     20.33 o 
   2   6   8     3164.54     3169.09     56.74 o 
   3   6   8     1392.67     1423.66     33.45 o 
   4   6   8     4209.56     4045.05     68.27 o 
   5   6   8       20.85       35.09     13.45 o 
   6   6   8     1162.16     1190.05     31.12 o 
   7   6   8      613.83      628.69     24.58 o 
   8   6   8     5488.06     5518.52     84.59 o 
   9   6   8       56.92       64.32     18.34 o 
   1   7   8      380.60      400.98     23.73 o 
   2   7   8      124.34      139.81     16.24 o 
   3   7   8       13.33        3.51     13.28 o 
   4   7   8     4107.46     4075.58     69.73 o 
   5   7   8     3289.73     3411.01     66.39 o 
   6   7   8        7.49       12.53     14.69 o 
   7   7   8      414.34      373.49     22.54 o 
   0   8   8    11179.98    10731.30    292.50 o 
   1   8   8     1700.52     1804.71     49.09 o 
   2   8   8     1188.97     1200.14     38.02 o 
   3   8   8       37.24       38.63     16.17 o 
   4   8   8     3079.53     3115.82     68.20 o 
   5   8   8      585.69      579.94     30.74 o 
   1   9   8      933.90      971.43     43.77 o 
   2   9   8      218.95      256.30     28.81 o 
   1   0   9     8123.23     7936.85    132.57 o 
   2   0   9     2638.66     2640.28     57.66 o 
   3   0   9     7116.13     7150.63    140.63 o 
   4   0   9       17.52        7.66     14.76 o 
   5   0   9     2305.69     2298.96     54.77 o 
   6   0   9     3387.69     3268.02     77.44 o 
   7   0   9     1135.91     1143.27     35.59 o 
   8   0   9      438.02      438.79     26.57 o 
   9   0   9      391.81      399.07     26.57 o 
  10   0   9       92.68      103.45     30.69 o 
   0   1   9     2307.06     2241.93     49.74 o 
   1   1   9       27.88       31.91     10.41 o 
   2   1   9     2511.03     2478.39     40.52 o 
   3   1   9      284.66      300.89     15.54 o 
   4   1   9      813.92      764.66     21.02 o 
   5   1   9     2645.96     2619.26     43.62 o 
   6   1   9     1749.37     1758.12     33.80 o 
   7   1   9       33.95       27.53     10.55 o 
   8   1   9       48.17       47.00     12.89 o 
   9   1   9     3349.53     3458.81     59.10 o 
  10   1   9      839.42      896.22     38.06 o 
   1   2   9     4151.11     4071.52     59.00 o 
   2   2   9     1542.39     1537.89     33.93 o 
   3   2   9      637.05      608.97     19.37 o 
   4   2   9      441.68      457.90     17.43 o 
   5   2   9     7614.66     7663.43     99.35 o 
   6   2   9      670.37      690.54     23.41 o 
   7   2   9     3328.91     3385.39     53.23 o 
   8   2   9        1.50      -13.08     11.07 o 
   9   2   9     1069.70     1122.25     38.67 o 
  10   2   9     3005.88     3154.97     99.32 o 
   0   3   9       21.42        2.83     15.52 o 
   1   3   9       10.07        4.64     10.85 o 
   2   3   9     1079.33     1098.42     32.88 o 
   3   3   9      119.02       97.81     11.92 o 
   4   3   9      595.83      602.33     19.64 o 
   5   3   9      365.36      372.50     19.31 o 
   6   3   9     2233.77     2236.65     39.79 o 
   7   3   9        2.59       -7.36     11.15 o 
   8   3   9     2264.24     2212.11     43.88 o 
   9   3   9     2719.67     2769.11     58.90 o 
   1   4   9     4365.25     4394.81     69.46 o 
   2   4   9      957.53      960.01     38.03 o 
   3   4   9     4541.88     4603.21     70.55 o 
   4   4   9      184.08      219.52     14.74 o 
   5   4   9     2474.93     2472.98     44.94 o 
   6   4   9     1310.06     1257.59     30.02 o 
   7   4   9     1969.85     1983.18     41.22 o 
   8   4   9      226.57      212.89     17.98 o 
   9   4   9     1062.31      970.26     60.38 o 
   0   5   9     5684.84     5628.47    145.94 o 
   1   5   9        6.47        7.86     13.71 o 
   2   5   9     2428.61     2415.07     49.45 o 
   3   5   9      849.06      829.96     27.21 o 
   4   5   9      723.84      711.66     24.31 o 
   5   5   9     3876.01     3892.06     69.13 o 
   6   5   9     1398.60     1406.91     36.84 o 
   7   5   9       35.60       44.58     15.29 o 
   8   5   9      407.68      447.69     31.84 o 
   1   6   9     6039.97     5844.33    123.55 o 
   2   6   9       82.51       54.77     16.94 o 
   3   6   9     1367.24     1299.74     34.82 o 
   4   6   9     1773.82     1716.99     40.33 o 
   5   6   9     4483.51     4415.05     91.51 o 
   6   6   9       17.12       40.30     17.27 o 
   0   7   9      165.44      136.33     37.23 o 
   1   7   9       97.47       85.77     23.48 o 
   2   7   9     1317.35     1310.99     52.37 o 
   3   7   9       56.86       36.06     18.76 o 
   4   7   9      460.08      377.05     26.81 o 
   0   0  10    11065.64    11122.61    273.49 o 
   1   0  10      703.94      734.62     31.55 o 
   2   0  10     2604.05     2581.83     61.66 o 
   3   0  10        6.05       45.83     15.54 o 
   4   0  10     4897.60     4962.13    105.50 o 
   5   0  10      228.35      248.06     23.46 o 
   6   0  10      254.85      258.28     24.21 o 
   7   0  10      348.32      361.11     30.43 o 
   8   0  10      526.26      477.61     35.40 o 
   1   1  10      927.60      920.03     24.08 o 
   2   1  10       11.94       11.50     11.24 o 
   3   1  10     2075.61     2166.99     40.23 o 
   4   1  10     1831.71     1821.43     37.63 o 
   5   1  10      612.32      638.88     22.74 o 
   6   1  10        0.81       -4.26     11.93 o 
   7   1  10     1525.81     1602.37     36.89 o 
   8   1  10     1291.62     1341.75     39.44 o 
   0   2  10     4768.71     4638.61    104.82 o 
   1   2  10     2035.83     2055.80     39.58 o 
   2   2  10       70.11       80.26     12.74 o 
   3   2  10        0.21        8.57     13.95 o 
   4   2  10     3874.50     3828.76     61.87 o 
   5   2  10       16.10       20.45     13.00 o 
   6   2  10     3470.56     3531.48     66.85 o 
   7   2  10     2775.97     2854.23     51.15 o 
   1   3  10     2508.45     2513.05     52.06 o 
   2   3  10      554.44      583.27     22.46 o 
   3   3  10     1398.26     1446.12     33.40 o 
   4   3  10        8.56        5.80     12.43 o 
   5   3  10     1100.56     1054.99     31.56 o 
   6   3  10      546.30      589.12     29.82 o 
   7   3  10      569.22      584.99     25.31 o 
   0   4  10     5783.44     5864.25    207.64 o 
   1   4  10      326.79      349.77     25.84 o 
   2   4  10      940.18      957.17     35.64 o 
   3   4  10      109.68       95.32     18.03 o 
   4   4  10     3925.27     4130.40     82.51 o 
   5   4  10      501.88      530.74     26.02 o 
   6   4  10      738.84      693.69     28.80 o 
   1   5  10      230.14      257.80     31.85 o 
   2   5  10       49.84       35.88     24.97 o 
   3   5  10     2468.60     2489.92     67.86 o 
   4   5  10     3662.79     3720.56    111.13 o 
   5   5  10      171.09      178.52     24.57 o 
   0   6  10     8218.89     8334.61    483.45 o 
   1   6  10      814.90      746.05     46.09 o 
   2   6  10      376.36      345.67     38.81 o 
   1   0  11     3497.42     3644.51    110.60 o 
   2   0  11        0.86      -12.99     22.11 o 
   3   0  11      212.54      201.39     28.61 o 
   4   0  11     2011.98     1974.09     69.95 o 
   0   1  11      489.35      497.60     48.99 o 
   1   1  11      126.09      150.63     18.23 o 
   2   1  11      652.25      630.98     31.89 o 
   3   1  11        1.74        0.00     16.17 o 
   4   1  11     1484.18     1511.26     43.08 o 
   1   2  11     1644.32     1719.86     54.13 o 
   2   2  11      221.70      247.54     25.22 o 
   3   2  11     4887.21     4977.91     97.14 o 
   4   2  11      957.73     1034.72     45.48 o 
   0   3  11     2379.52     2513.52    135.92 o 
   1   3  11        1.53       20.88     18.52 o 
   2   3  11     2847.48     2800.97     86.49 o 
                                                 
